# Supplementary material for: Novel Polymyxin-Inspired Peptidomimetics Targeting the SARS-CoV-2 Spike:hACE2 Interface
Source: Int J Mol Sci. 2023 May 15;24(10):8765. doi: 10.3390/ijms24108765 (PMC10218303; doi:10.3390/ijms24108765)
Supplement: Supplementary file 1 [file ijms-24-08765-s001.zip]

Archive with 1 entries (1 files):
- ijms-2360025-supplementary.pdf
